# Supplementary material for: Postoperative outcomes in oesophagectomy with trainee involvement
Source: BJS Open. 2022 Jan 17;5(6):zrab132. doi: 10.1093/bjsopen/zrab132 (PMC8763367; doi:10.1093/bjsopen/zrab132)
Supplement: zrab132_Supplementary_Data [file zrab132_supplementary_data.zip]

Archive with 3 entries (3 files):
- Supplementary_Appendix_1.docx
- Supplementary_Figure_1.jpg
- Supplementary_Tables.docx
